# Supplementary material for: Early detection of myocardial ischemia in resting ECG: analysis by HHT
Source: Biomed Eng Online. 2023 Mar 10;22:23. doi: 10.1186/s12938-023-01089-9 (PMC9999640; doi:10.1186/s12938-023-01089-9)
Supplement: Supplementary file 6 — Additional file 6. CT Normal * 4.xlsx [file 12938_2023_1089_MOESM6_ESM.xlsx]

## Sheet: 工作表2
Number	Gender	Age	Medical Order	RT intensity index
CT Normal 001	2	37	CTA: normal	0.3
CT Normal 002	1	52	CTA: normal、Hyperlipidemia	0.17
CT Normal 003	1	38	CTA normal、Hyperlipidemia 、 Hypertension	0.25
CT Normal 004	1	44	CTA: normal、Hyperlipidemia	0.29
