# Supplementary material for: Early detection of myocardial ischemia in resting ECG: analysis by HHT
Source: Biomed Eng Online. 2023 Mar 10;22:23. doi: 10.1186/s12938-023-01089-9 (PMC9999640; doi:10.1186/s12938-023-01089-9)
Supplement: Supplementary file 11 — Additional file 11. Negative * 47.xlsx [file 12938_2023_1089_MOESM11_ESM.xlsx]

## Sheet: 工作表1
Number	Gender	Age	Medical Order	RT intensity index
Negative001	1	39	Hyperlipidemia	0.12
Negative002	2	39		0.15
Negative003	1	48	Hyperlipidemia、 Hypertension	0.15
Negative004	1	43	Hyperlipidemia	0.15
Negative005	2	58	Hyperlipidemia、 Hypertension	0.16
Negative006	1	42		0.16
Negative007	1	53	Hyperlipidemia、 Hypertension	0.17
Negative008	1	40		0.17
Negative009	1	76	103.7 Wei-Go CAD, SVD、 Hyperlipidemia、 Hypertension	0.18
Negative010	2	48	Hyperlipidemia、 Hypertension	0.18
Negative011	1	44	Hypertension	0.19
Negative012	1	78		0.19
Negative013	1	49	Hyperlipidemia、 Hypertension	0.19
Negative014	1	49	Hyperlipidemia、 Hypertension	0.2
Negative015	1	44	Hyperlipidemia、 Hypertension	0.21
Negative016	1	32	Hyperlipidemia	0.21
Negative017	2	77		0.21
Negative018	1	42	Hyperlipidemia	0.22
Negative019	2	47		0.22
Negative020	2	53		0.22
Negative021	1	32		0.22
Negative022	1	20		0.22
Negative023	1	59	Hyperlipidemia、 Hypertension	0.22
Negative024	1	56	Diabetes、 Hypertension、Hyperlipidemia	0.22
Negative025	1	56	Hyperlipidemia	0.23
Negative026	2	61	Diabetes、 Hypertension、Hyperlipidemia	0.23
Negative027	1	57	Hypertension	0.23
Negative028	1	45	Diabetes、 Hypertension、Hyperlipidemia	0.23
Negative029	1	58	Hyperlipidemia	0.23
Negative030	1	63	Hypertension	0.24
Negative031	2	48	Hyperlipidemia	0.24
Negative032	1	43	Hyperlipidemia	0.24
Negative033	2	40	Diabetes	0.26
Negative034	1	24		0.26
Negative035	1	69	Hyperlipidemia、 Hypertension	0.26
Negative036	1	48		0.26
Negative037	2	60	Hyperlipidemia	0.26
Negative038	1	58	Hyperlipidemia	0.27
Negative039	2	62		0.27
Negative040	2	64	Ｈｘ	0.28
Negative041	1	58	Hyperlipidemia、 Hypertension	0.28
Negative042	1	58	Hyperlipidemia	0.28
Negative043	2	50	Hyperlipidemia、 Hypertension	0.28
Negative044	1	23		0.28
Negative045	1	59	Diabetes	0.28
Negative046	1	40		0.28
Negative047	1	70	Hyperlipidemia	0.28
